# Supplementary material for: Foraging Behaviour in Magellanic Woodpeckers Is Consistent with a Multi-Scale Assessment of Tree Quality
Source: PLoS One. 2016 Jul 14;11(7):e0159096. doi: 10.1371/journal.pone.0159096 (PMC4945014; doi:10.1371/journal.pone.0159096)
Supplement: S2 File — (XLSX) [file pone.0159096.s002.xlsx]

## Sheet: DATA.TREE
PSRI	Tree.stage	Time	Route
-1.91	2	1	1
-1.41	0	1	1
-0.82	0	1	1
-1.52	0	1	1
-2.19	0	1	1
-1.77	0	1	1
-2.13	0	1	1
-2.1	0	1	1
-2.31	0	1	1
-0.48	0	1	1
-1.75	0	1	1
-0.91	0	1	1
-1.35	0	1	1
-0.61	1	2	1
-2.36	0	2	1
-1.82	0	2	1
-1.63	0	2	1
-2.49	0	2	1
-2.2	0	2	1
-0.41	0	2	1
-2.44	0	2	1
-1.28	0	2	1
0.07	0	2	1
-1.41	0	2	1
-1.61	0	2	1
-0.62	1	3	1
0.07	0	3	1
-2.37	0	3	1
-0.91	0	3	1
-1.18	0	3	1
-2.14	0	3	1
-1.25	0	3	1
-2.38	0	3	1
-2.36	0	3	1
-2.07	0	3	1
-2.04	0	3	1
-2.26	0	3	1
-0.45	0	3	1
-2.69	0	3	1
-2.29	1	4	1
-1.5	0	4	1
-1.15	0	4	1
-1.68	0	4	1
-1.07	0	4	1
-1.49	0	4	1
-1.5	0	4	1
-1.59	0	4	1
-1.68	0	4	1
-1.75	0	4	1
-2.18	0	4	1
-0.62	0	4	1
-1.33	0	4	1
-1.36	0	4	1
-1.42	1	5	1
-1.19	0	5	1
-1.84	0	5	1
-2.06	0	5	1
-0.79	0	5	1
-1.04	0	5	1
-2.09	0	5	1
-1.26	0	5	1
-1.82	0	5	1
-0.57	0	5	1
-0.78	0	5	1
-0.92	0	5	1
-1.15	0	5	1
-1.29	0	5	1
-1.73	1	6	1
-1.97	0	6	1
-0.79	0	6	1
-2.17	0	6	1
-1.43	0	6	1
-1.99	0	6	1
-1.75	0	6	1
-1.7	0	6	1
-2.03	0	6	1
-1.63	0	6	1
-2.44	0	6	1
-1.91	0	6	1
-2.07	0	6	1
-1.41	0	6	1
-1.73	1	7	1
-1.97	0	7	1
-0.41	0	7	1
-1.75	0	7	1
-1.78	0	7	1
-2.14	0	7	1
-2.17	0	7	1
-2.37	0	7	1
-1.75	0	7	1
-2.06	0	7	1
-1.63	0	7	1
-2.01	0	7	1
-1.83	0	7	1
-1.49	0	7	1
-1.99	2	8	1
-1.48	0	8	1
-1.63	0	8	1
-1.61	0	8	1
-2.06	0	8	1
-1.72	0	8	1
-0.95	0	8	1
-1.75	0	8	1
-2.06	0	8	1
-1.9	0	8	1
-1.4	1	9	1
-2.4	0	9	1
-2.06	0	9	1
-1.42	0	9	1
-2.44	0	9	1
-2.5	0	9	1
-1.76	0	9	1
-2.28	0	9	1
-1.6	0	9	1
-2.22	0	9	1
-2.12	0	9	1
-1.59	0	9	1
-2.44	0	9	1
-2.26	0	9	1
-2.03	1	10	1
-1.82	0	10	1
-2.11	0	10	1
-2.25	0	10	1
-1.56	0	10	1
-2.21	0	10	1
-1.39	0	10	1
-1.69	0	10	1
-1.84	0	10	1
-2	0	10	1
-2.17	0	10	1
-1.69	0	10	1
-1.8	0	10	1
-1.32	0	10	1
-1.09	1	1	2
-0.8	0	1	2
-1.21	0	1	2
-0.87	0	1	2
-0.88	0	1	2
-1.51	0	1	2
-0.3	0	1	2
-0.97	0	1	2
-0.79	0	1	2
-1.6	0	1	2
-1.74	0	1	2
-0.72	1	2	2
-1.75	0	2	2
-1.75	0	2	2
-1	0	2	2
-1.64	0	2	2
-2.28	0	2	2
-1.26	0	2	2
-2	0	2	2
-2.23	0	2	2
-2.37	0	2	2
-2.21	0	2	2
-0.65	1	3	2
-1.45	0	3	2
-1.53	0	3	2
-2	0	3	2
-1.22	0	3	2
-1.42	0	3	2
-0.89	0	3	2
-1.31	0	3	2
-1.91	0	3	2
-0.93	0	3	2
-2.23	0	3	2
-1.07	0	3	2
-1.48	0	3	2
-0.59	1	4	2
-0.79	0	4	2
-1.22	0	4	2
-1.45	0	4	2
-1.9	0	4	2
-1.48	0	4	2
-1.68	0	4	2
-0.89	0	4	2
-1.12	0	4	2
-1.25	0	4	2
-1.13	0	4	2
-0.93	1	5	2
-1.63	0	5	2
-2.18	0	5	2
-0.87	0	5	2
-1.17	0	5	2
-0.6	0	5	2
-2.03	0	5	2
-1.68	0	5	2
-2.17	0	5	2
-2.28	0	5	2
-1.23	0	5	2
-2.2	0	5	2
-1.93	0	5	2
-1.59	0	5	2
-1.65	0	5	2
-0.95	0	5	2
-0.65	1	6	2
-1.29	0	6	2
-0.94	0	6	2
-1.05	0	6	2
-0.72	0	6	2
-0.96	0	6	2
-1.61	0	6	2
-2.09	0	6	2
-0.43	0	6	2
-0.73	0	6	2
-1.14	0	6	2
-0.52	0	6	2
0.15	0	6	2
-0.96	0	6	2
-1.25	0	6	2
-1.48	0	6	2
-1.14	1	7	2
-2.09	0	7	2
-1.29	0	7	2
-1.37	0	7	2
-1.18	0	7	2
-1.05	0	7	2
-1.14	0	7	2
-0.45	0	7	2
-1.31	0	7	2
-0.8	0	7	2
-1.18	0	7	2
-1.11	0	7	2
-2.08	0	7	2
-1.32	0	7	2
-0.77	1	8	2
-1.05	0	8	2
-0.87	0	8	2
-0.74	0	8	2
-1.15	0	8	2
-0.39	0	8	2
-1.52	0	8	2
-1.09	0	8	2
-1.61	0	8	2
-1.14	0	8	2
-1.39	0	8	2
-0.81	0	8	2
-1.13	1	1	3
-1	0	1	3
0.11	0	1	3
-0.13	0	1	3
-1.51	0	1	3
-0.92	0	1	3
-1.5	0	1	3
-1.24	0	1	3
-1.05	0	1	3
-1.45	0	1	3
-1.44	0	1	3
-0.57	0	1	3
-2.03	2	2	3
-0.76	0	2	3
-1.64	0	2	3
-0.13	0	2	3
-0.68	0	2	3
-2.37	0	2	3
-2.16	0	2	3
-1.89	0	2	3
-2.43	1	3	3
-2.28	0	3	3
-2.22	0	3	3
-1.74	0	3	3
-1.95	0	3	3
-1.61	0	3	3
-2.37	0	3	3
-1.75	0	3	3
-2.19	0	3	3
-1.96	0	3	3
-0.77	1	4	3
-0.65	0	4	3
-1.29	0	4	3
-2.01	0	4	3
-1.21	0	4	3
-1.29	0	4	3
-1.58	0	4	3
-2.37	0	4	3
-1.64	0	4	3
-0.74	0	4	3
-1.18	1	5	3
-2.09	0	5	3
-2.28	0	5	3
-1.49	0	5	3
-2.51	0	5	3
-2.21	0	5	3
-1.56	0	5	3
-1.82	0	5	3
-1.91	0	5	3
-1.98	0	5	3
-1.64	0	5	3
-2.18	1	6	3
-2.24	0	6	3
-1.49	0	6	3
-1.75	0	6	3
-2.07	0	6	3
-2.4	0	6	3
-0.97	0	6	3
-1.41	0	6	3
-1.17	0	6	3
-1.5	0	6	3
-2.37	0	6	3
-1.58	0	6	3
-3.06	0	6	3
-1.54	1	1	4
-0.61	0	1	4
-1.42	0	1	4
-2.06	0	1	4
-0.79	0	1	4
-0.84	0	1	4
-1.53	0	1	4
-1.75	0	1	4
-1.04	0	1	4
-1.64	0	1	4
-2.01	0	1	4
-1.13	0	1	4
-1.49	0	1	4
-1.56	0	1	4
-1.72	1	2	4
-0.61	0	2	4
-1.55	0	2	4
-0.79	0	2	4
-1.42	0	2	4
-0.84	0	2	4
-2.06	0	2	4
-1.53	0	2	4
-1.3	0	2	4
-0.94	0	2	4
-0.83	0	2	4
-1.31	0	2	4
-1.56	0	2	4
-1.69	0	2	4
-1.72	0	2	4
-1.49	0	2	4
-0.83	1	3	4
-1.66	0	3	4
-0.87	0	3	4
-1.57	0	3	4
-0.5	0	3	4
-1.72	0	3	4
-1.48	0	3	4
-1.01	0	3	4
-1.16	0	3	4
-2.33	0	3	4
-1.37	0	3	4
-1.16	0	3	4
-1.57	0	3	4
-1.62	0	3	4
-1.6	1	4	4
-1.82	0	4	4
-1.63	0	4	4
-1.52	0	4	4
-1.61	0	4	4
-1.63	0	4	4
-1.66	0	4	4
-1.75	0	4	4
-1.68	0	4	4
-1.48	0	4	4
-1.84	0	4	4
-1.19	1	5	4
-1.86	0	5	4
0.16	0	5	4
-0.14	0	5	4
-0.02	0	5	4
-1.75	0	5	4
-2.44	0	5	4
0.05	0	5	4
-1.65	0	5	4
0.71	0	5	4
-1.92	0	5	4
-1.94	0	5	4
-0.94	0	5	4
-0.27	0	5	4
-1.09	1	6	4
-1.98	0	6	4
-1.75	0	6	4
-1.54	0	6	4
-1.72	0	6	4
-1.75	0	6	4
-1.86	0	6	4
-2.14	0	6	4
-2.28	0	6	4
-1.96	0	6	4
-1.22	0	6	4
-1.92	0	6	4
-2.58	0	6	4
-1.46	0	6	4
-1.75	0	6	4
-1.56	0	6	4
-1.47	0	6	4
-1.56	0	6	4
-1.44	0	6	4
-1.6	0	6	4
-0.74	1	7	4
-1.55	0	7	4
-1.94	0	7	4
-1.81	0	7	4
-2.01	0	7	4
-2.2	0	7	4
-1.19	0	7	4
-1.28	1	8	4
-0.9	0	8	4
-1.51	0	8	4
-1.64	0	8	4
-2.06	0	8	4
-1.58	0	8	4
-2.2	0	8	4
-2.54	0	8	4
-1.41	0	8	4
-1.87	1	9	4
-2.14	0	9	4
-2.1	0	9	4
-1.69	0	9	4
-2.12	0	9	4
-2.06	0	9	4
-2.15	0	9	4
-1.74	0	9	4
-1.52	1	1	5
-1.49	0	1	5
-1.18	0	1	5
-2	0	1	5
-0.93	0	1	5
-1.44	0	1	5
-1.61	0	1	5
-2.07	0	1	5
-1.74	1	2	5
-0.98	0	2	5
-1.59	0	2	5
-1.38	0	2	5
0.06	0	2	5
-1.08	0	2	5
-2.39	0	2	5
-0.67	0	2	5
-0.71	1	3	5
-1.13	0	3	5
-0.29	0	3	5
-1.1	0	3	5
-0.74	0	3	5
-2.18	0	3	5
-1.96	0	3	5
-1.87	0	3	5
-1.46	0	3	5
-1.64	0	3	5
-1.18	0	3	5
-1.59	0	3	5
-1.57	0	3	5
-1.43	0	3	5
-1.82	0	3	5
-1.16	1	4	5
-2.02	0	4	5
-1.47	0	4	5
-1.61	0	4	5
-1.49	0	4	5
-2.08	0	4	5
-1.18	0	4	5
-0.98	0	4	5
-1.57	0	4	5
-1.8	0	4	5
-2.25	0	4	5
-1.61	0	4	5
-2.23	0	4	5
-1.67	0	4	5
-1.34	0	4	5
-0.95	1	5	5
-1.01	0	5	5
-1.94	0	5	5
-1.35	0	5	5
-0.13	0	5	5
-1.32	0	5	5
-0.95	0	5	5
-0.19	0	5	5
-0.08	0	5	5
-1.79	0	5	5
-2.49	0	5	5
-0.89	0	5	5
-0.48	0	5	5
-1.78	0	5	5
0.51	0	5	5
-1.3	1	6	5
-1.33	0	6	5
-1.36	0	6	5
-1.55	0	6	5
-1.25	0	6	5
-0.76	0	6	5
-1.21	0	6	5
-1.24	0	6	5
-1	0	6	5
-1.02	0	6	5
-1.1	0	6	5
-1.64	0	6	5
-1.61	2	7	5
-2.22	0	7	5
-2.18	0	7	5
-1.71	0	7	5
-1.34	0	7	5
-1.21	0	7	5
-0.88	0	7	5
-1.34	0	7	5
-1.42	0	7	5
-1.62	0	7	5
-1.75	0	7	5
-1.58	0	7	5
-1.17	0	7	5
-1.31	0	7	5
-1.82	0	7	5
-0.95	1	1	6
-1.67	0	1	6
-1.22	0	1	6
-2.52	0	1	6
-2.18	0	1	6
-0.91	0	1	6
-2.59	0	1	6
-1.3	0	1	6
-2.3	0	1	6
-2.28	0	1	6
-1.26	0	1	6
-1.79	0	1	6
-2.34	0	1	6
-1.84	0	1	6
-1.16	0	1	6
-1.16	0	1	6
-1.47	1	2	6
-0.38	0	2	6
-0.56	0	2	6
-0.55	0	2	6
-0.74	0	2	6
-1.11	0	2	6
-2.08	0	2	6
-1.17	0	2	6
-1.5	0	2	6
-2.24	0	2	6
-1.44	0	2	6
-1.01	0	2	6
-1.37	0	2	6
-1.54	0	2	6
-1.25	1	3	6
-1.56	0	3	6
-1.47	0	3	6
-1.59	0	3	6
-1.55	0	3	6
-1.41	0	3	6
-1.5	1	4	6
-1.57	0	4	6
-1.53	0	4	6
-1.53	0	4	6
-0.41	1	5	6
-1.14	0	5	6
-0.94	0	5	6
-1.34	0	5	6
-1.14	0	5	6
-0.35	0	5	6
-0.52	0	5	6
-0.86	0	5	6
-1.12	0	5	6
-0.72	0	5	6
-1.34	1	6	6
-0.79	0	6	6
-1.75	0	6	6
-2.23	0	6	6
-2.26	0	6	6
-2.48	0	6	6
-0.5	0	6	6
-2.14	0	6	6
-0.94	1	7	6
-1.06	0	7	6
-1.77	0	7	6
-1.61	0	7	6
-0.85	0	7	6
-1.1	0	7	6
-2.48	2	8	6
-2	0	8	6
-2.15	0	8	6
-2.06	0	8	6
-2.4	0	8	6
-2.42	0	8	6
-2.11	0	8	6
-2.08	0	8	6
-2.39	0	8	6
-2.34	0	8	6
-2.1	0	8	6
-1.92	0	8	6
-1.44	1	9	6
-1.64	0	9	6
-1.66	0	9	6
-1.66	0	9	6
-2.22	0	9	6
-1.57	0	9	6
-2.17	0	9	6
-2.25	0	9	6
-2.04	0	9	6
-1.27	0	9	6
-1.97	0	9	6
-1.81	0	9	6
-2.08	0	9	6
-1.46	0	9	6
-2.01	1	1	7
-1.65	0	1	7
-1.81	0	1	7
-1.58	0	1	7
-2.61	0	1	7
-2.12	0	1	7
-1.96	0	1	7
-1.77	0	1	7
-1.82	0	1	7
-1.82	0	1	7
-2.01	0	1	7
-2.31	1	1	7
-2.29	1	2	7
-1.68	0	2	7
-1.9	0	2	7
-1.87	0	2	7
-1.83	0	2	7
-1.94	0	2	7
-1.71	0	2	7
-2.79	0	2	7
-1.66	0	2	7
-1.63	0	2	7
-2.01	0	2	7
-1.74	1	3	7
-1.93	0	3	7
-2.21	0	3	7
-2.07	0	3	7
-2.04	0	3	7
-1.84	0	3	7
-2.42	0	3	7
-1.79	0	3	7
-1.75	0	3	7
-2.63	0	3	7
-2.07	0	3	7
-1.79	1	4	7
-1.93	0	4	7
-1.92	0	4	7
-1.81	0	4	7
-1.94	0	4	7
-1.86	0	4	7
-1.83	0	4	7
-1.9	0	4	7
-1.72	0	4	7
-1.89	0	4	7
-1.88	0	4	7
-1.96	1	5	7
-1.95	0	5	7
-1.89	0	5	7
-1.9	0	5	7
-1.93	0	5	7
-1.91	0	5	7
-1.98	0	5	7
-1.87	0	5	7
-1.98	0	5	7
-1.94	0	5	7
-1.86	0	5	7
-2.13	1	6	7
-1.91	0	6	7
-2.02	0	6	7
-2.11	0	6	7
-1.78	0	6	7
-2.2	0	6	7
-2.45	0	6	7
-1.83	1	7	7
-1.99	0	7	7
-1.88	0	7	7
-2.05	0	7	7
-1.83	0	7	7
-2.34	0	6	7
-1.93	0	7	7
-1.91	0	7	7
-1.69	1	1	8
-1.86	0	1	8
-2.35	0	1	8
-2.11	0	1	8
-1.75	0	1	8
-1.6	0	1	8
-2.07	0	1	8
-1.68	0	1	8
-1.56	0	1	8
-2.14	0	1	8
-1.96	0	1	8
-2.54	0	1	8
-2.06	0	1	8
-1.72	0	1	8
-1.58	1	2	8
-1.88	0	2	8
-1.87	0	2	8
-2.4	0	2	8
-2.06	0	2	8
-1.75	0	2	8
-2.06	0	2	8
-1.71	0	2	8
-2.15	0	2	8
-1.9	0	2	8
-1.75	0	2	8
-2.17	0	2	8
-2.36	0	2	8
-1.86	0	2	8
-1.96	0	2	8
-1.4	1	3	8
-1.96	0	3	8
-2.05	0	3	8
-1.88	0	3	8
-2.42	0	3	8
-2.68	0	3	8
-2.33	0	3	8
-2.35	0	3	8
-1.82	0	3	8
-2.17	0	3	8
-2.47	0	3	8
-2.16	0	3	8
-2.67	0	3	8
-2.25	0	3	8
-2.21	0	3	8
-1.85	2	4	8
-1.94	0	4	8
-1.92	0	4	8
-2	0	4	8
-1.86	0	4	8
-1.86	0	4	8
-1.58	0	4	8
-1.77	0	4	8
-1.96	0	4	8
-1.95	0	4	8
-2.01	0	4	8
-1.91	0	4	8
-2.01	2	5	8
-1.96	0	5	8
-1.75	0	5	8
-1.84	0	5	8
-1.95	0	5	8
-1.34	0	5	8
-1.92	0	5	8
-1.88	0	5	8
-2.06	0	5	8
-2.08	0	5	8
-2.05	0	5	8
-1.86	0	5	8
-1.83	0	5	8
-2.12	0	5	8
-2.16	0	5	8
-1.64	1	6	8
-1.63	0	6	8
-1.97	0	6	8
-1.91	0	6	8
-1.52	0	6	8
-2.05	0	6	8
-2.03	0	6	8
-1.75	0	6	8
-1.51	0	6	8
-1.93	1	7	8
-1.88	0	7	8
-1.75	0	7	8
-2.06	0	7	8
-1.4	0	7	8
-1.97	0	7	8
-1.4	0	7	8
-1.86	0	7	8
-2.1	0	7	8
-2.28	0	7	8
-1.06	0	7	8
-1.84	0	7	8
-2.14	0	7	8
-2.24	0	7	8
-2.24	0	7	8
-1.41	1	8	8
-2.12	0	8	8
-1.75	0	8	8
-1.42	0	8	8
-1.06	0	8	8
-1.67	0	8	8
-1.83	0	8	8
-2.18	0	8	8
-1.44	0	8	8
-2.27	0	8	8
-1.75	0	8	8
-2.42	0	8	8
-1.35	0	8	8
-1	0	8	8
-1.3	1	9	8
-0.39	0	9	8
-1.57	0	9	8
-2.44	0	9	8
-0.21	0	9	8
-0.7	0	9	8
-1.62	0	9	8
-0.34	0	9	8
-1.37	0	9	8
-0.52	0	9	8
-1.53	0	9	8
-1.95	0	9	8
-0.18	0	9	8
-2.78	0	9	8
-1.03	1	10	8
-2	0	10	8
-0.64	0	10	8
-1.46	0	10	8
-1.66	0	10	8
-2.3	0	10	8
-1.49	0	10	8
-1.52	0	10	8
-1.84	0	10	8
-2.18	0	10	8
-0.45	0	10	8
-2.41	0	10	8
-0.41	0	10	8
-1.5	0	10	8
-1.07	1	11	8
-0.73	0	11	8
-1.11	0	11	8
-0.57	0	11	8
-1.87	0	11	8
-1.43	0	11	8
-1.28	0	11	8
-1.52	0	11	8
-1.75	0	11	8
-1.75	0	11	8
-0.82	0	11	8
-0.05	0	11	8
-1.45	0	11	8
-0.9	0	11	8
-1.62	1	12	8
-1.4	0	12	8
-2.23	0	12	8
-2.33	0	12	8
-1.92	0	12	8
-2	0	12	8
-1.66	0	12	8
-1.72	0	12	8
-2.17	0	12	8
-1.54	0	12	8
-1.87	0	12	8
-1.45	1	13	8
-2.45	0	13	8
-1.58	0	13	8
-1.7	0	13	8
-1.9	0	13	8
-2.27	0	13	8
-2.28	0	13	8
-1.87	0	13	8
-1.6	0	13	8
-0.76	0	13	8
-1.31	0	13	8
-2.24	0	13	8
-1.22	0	13	8
-1.98	0	13	8
-1.2	1	14	8
-1.63	0	14	8
-1	0	14	8
-1.75	0	14	8
-1.51	0	14	8
-1.24	0	14	8
-1.42	0	14	8
-1.81	0	14	8
-1.37	0	14	8
-1.72	0	14	8
-1.33	0	14	8
-0.68	1	15	8
-1.75	0	15	8
-1.16	0	15	8
-1.81	0	15	8
-1.11	0	15	8
-1.33	0	15	8
0.35	0	15	8
-1.8	0	15	8
-1.3	0	15	8
-2.18	0	15	8
-0.52	0	15	8
-1.31	0	15	8
-1.52	0	15	8
-0.3	0	15	8
-1.4	1	16	8
-1.53	0	16	8
-1.67	0	16	8
-1.27	0	16	8
-1.92	0	16	8
-1.41	0	16	8
-1.66	0	16	8
-2.44	0	16	8
-0.7	0	16	8
-2.07	0	16	8
-2.18	0	16	8
-2.61	0	16	8
-2.39	0	16	8
-1.04	0	16	8
-1.01	1	17	8
-1.51	0	17	8
-1.78	0	17	8
-2.37	0	17	8
-1.56	0	17	8
-1.69	0	17	8
-1.96	0	17	8
-2.31	0	17	8
-1.92	0	17	8
-2.1	0	17	8
-2.48	0	17	8
-1.8	0	17	8
-0.75	0	17	8
-1.8	1	18	8
-2.06	0	18	8
-1.72	0	18	8
-1.08	0	18	8
-1.59	0	18	8
-2.06	0	18	8
-1.51	0	18	8
-1.59	0	18	8
-0.99	0	18	8
-1.46	0	18	8
-2.4	0	18	8
-1.22	0	18	8
-2.01	0	18	8
-1.61	1	19	8
-2.44	0	19	8
-2.39	0	19	8
-2.03	0	19	8
-1.07	0	19	8
-2.37	0	19	8
-2.08	0	19	8
-2.29	0	19	8
-1.25	0	19	8
-1.97	0	19	8
-2.88	0	19	8
-2.14	0	19	8
-1.81	0	19	8
-1.34	1	20	8
-1.72	0	20	8
-1.33	0	20	8
-2.27	0	20	8
-2.4	0	20	8
-2.07	0	20	8
-1.75	0	20	8
-2.17	0	20	8
-1.41	0	20	8
-1.85	0	20	8
-1.76	0	20	8
-1.88	1	21	8
-1.75	0	21	8
-1.05	0	21	8
-1.4	0	21	8
-2.06	0	21	8
-2.4	0	21	8
-2.18	0	21	8
-1.33	0	21	8
-2.06	0	21	8
-1.69	0	21	8
-1.97	0	21	8
-1.61	0	21	8
-1.82	0	21	8
-1.66	0	21	8
-1.96	1	1	9
-2.44	0	1	9
-2.59	0	1	9
-1.75	0	1	9
-1.22	0	1	9
-1.71	0	1	9
-2.22	0	1	9
-0.79	1	2	9
-0.6	0	2	9
-1.85	0	2	9
-1.69	0	2	9
-1.38	0	2	9
-0.58	0	2	9
-0.94	0	2	9
-0.61	0	2	9
-1.79	1	3	9
-1.56	0	3	9
-1.19	0	3	9
-1.79	0	3	9
-1.75	0	3	9
-0.91	0	3	9
-1.75	0	3	9
-1.6	0	3	9
-1.01	0	3	9
-0.72	1	4	9
-1.04	0	4	9
-1.27	0	4	9
-1.16	0	4	9
-1.15	0	4	9
-0.88	0	4	9
-1.09	0	4	9
-1.05	0	4	9
-1.43	1	5	9
-0.81	0	5	9
-1.36	0	5	9
-1.79	0	5	9
-0.07	0	5	9
-0.95	0	5	9
-0.46	0	5	9
-1.88	0	5	9
-0.5	0	5	9
-0.77	2	6	9
-0.73	0	6	9
0.04	0	6	9
-0.01	0	6	9
-0.07	0	6	9
0.49	0	6	9
-0.11	0	6	9
-0.17	0	6	9
-1.53	1	7	9
-1.42	0	7	9
-0.96	0	7	9
-0.75	0	7	9
-1.57	0	7	9
-1.16	0	7	9
-0.55	1	8	9
-0.59	0	8	9
-0.54	0	8	9
-0.91	0	8	9
-0.44	0	8	9
-0.99	0	8	9
-0.71	0	8	9
-0.79	0	8	9
-0.63	0	8	9
-1.35	2	9	9
-0.48	0	9	9
-0.21	0	9	9
-1.27	0	9	9
-1.19	0	9	9
-1.53	0	9	9
-0.58	0	9	9
-0.7	0	9	9
-0.24	0	9	9
-1.5	0	9	9
-2.23	0	9	9
-0.18	0	9	9
-1	0	9	9
-0.86	0	9	9
-1.15	0	9	9
-1.58	1	10	9
-2.32	0	10	9
-1.9	0	10	9
-2.29	0	10	9
-1.96	0	10	9
-1.28	0	10	9
-1.53	0	10	9
-1.79	0	10	9
-1.38	0	10	9
-1.25	0	10	9
-1.78	0	10	9
-1.39	0	10	9
-1.66	1	1	10
-2.4	0	1	10
-1.62	0	1	10
-1.9	0	1	10
-2.21	0	1	10
-2.07	0	1	10
-0.9	0	1	10
-1.99	0	1	10
-1.22	0	1	10
-1.75	0	1	10
-2.18	0	1	10
-1.98	0	1	10
-1.66	0	1	10
-2.16	0	1	10
-2.25	1	2	10
-1.5	0	2	10
-2.54	0	2	10
-1.56	0	2	10
-2.37	0	2	10
-1.77	0	2	10
-1.81	0	2	10
-1.37	0	2	10
-2.12	0	2	10
-2.61	0	2	10
-2.47	0	2	10
-2.45	0	2	10
-1.91	0	2	10
-1.87	0	2	10
-1.66	1	3	10
-1.46	0	3	10
-1.43	0	3	10
-1.3	0	3	10
-1.92	0	3	10
-2.12	0	3	10
-1.9	0	3	10
-2.32	0	3	10
-1.26	0	3	10
-1.77	0	3	10
-1.87	1	4	10
-2.08	0	4	10
-1.46	0	4	10
-1.32	0	4	10
-1.54	0	4	10
-1.3	0	4	10
-1.45	0	4	10
-1.33	0	4	10
-1.17	1	5	10
-1.46	0	5	10
-1.3	0	5	10
-1.43	0	5	10
-1.9	0	5	10
-2.32	0	5	10
-2.08	0	5	10
-2.12	0	5	10
-1.92	0	5	10
-2	0	5	10
-1.68	0	5	10
-1.77	0	5	10
-1.29	0	5	10
-1.41	1	6	10
-1.74	0	6	10
-1.45	0	6	10
-1.54	0	6	10
-1.9	0	6	10
-1.34	0	6	10
-1.57	0	6	10
-1.39	0	6	10
-1.14	1	7	10
-1.51	0	7	10
-1.46	0	7	10
-0.6	0	7	10
-2.28	0	7	10
-1.46	0	7	10
-1.31	0	7	10
-1.67	0	7	10
-1.88	0	7	10
-1.71	0	7	10
0.23	0	7	10
-1.7	0	7	10
-1.66	0	7	10
-1.3	0	7	10
-1.1	0	7	10
-1.29	2	8	10
-0.71	0	8	10
-0.4	0	8	10
-1.16	0	8	10
-0.96	0	8	10
-1.01	0	8	10
-0.59	0	8	10
0.09	0	8	10
0.08	0	8	10
-0.31	0	8	10
-0.21	0	8	10
-0.62	0	8	10
-0.4	0	8	10
-0.78	0	8	10
-0.55	0	8	10
-1.53	1	9	10
-1.74	0	9	10
-2.28	0	9	10
-2.31	0	9	10
-1.42	0	9	10
-2.44	0	9	10
-2.18	0	9	10
-2.47	0	9	10
-1.25	0	9	10
-1.15	0	9	10
-2.37	0	9	10
-2.16	0	9	10
-1.92	0	9	10
-2.03	0	9	10
-1.74	0	9	10
-0.11	1	10	10
-1.28	0	10	10
-1.83	0	10	10
-0.63	0	10	10
-0.48	0	10	10
-1	0	10	10
-1.5	0	10	10
-1.15	0	10	10
-1.57	0	10	10
-0.63	0	10	10
-1.84	0	10	10
-1.24	0	10	10
-0.33	0	10	10
-0.38	0	10	10
-0.75	0	10	10
-1.78	1	11	10
-1.65	0	11	10
-1.62	0	11	10
-2.28	0	11	10
-0.14	0	11	10
-1.23	0	11	10
-0.47	0	11	10
-1.73	0	11	10
-2.1	0	11	10
-0.35	0	11	10
-1.52	0	11	10
-0.92	0	11	10
-0.73	0	11	10
-1.34	0	11	10
-2.06	0	11	10
-1.54	1	12	10
-1.39	0	12	10
-0.6	0	12	10
-1.81	0	12	10
-1.63	0	12	10
-2.09	0	12	10
-2.56	0	12	10
0.18	0	12	10
-1.51	0	12	10
-2.61	0	12	10
-2.1	0	12	10
-1.45	0	12	10
-0.71	0	12	10
-0.2	0	12	10
-3.46	0	12	10
-0.83	1	13	10
-0.41	0	13	10
-0.48	0	13	10
-1.13	0	13	10
-0.3	0	13	10
-0.2	0	13	10
-0.87	0	13	10
-0.81	0	13	10
-0.71	0	13	10
-0.57	0	13	10
-0.96	0	13	10
-0.74	0	13	10
-1.02	0	13	10
-1.03	0	13	10
-0.41	0	13	10
-0.34	1	14	10
-1.13	0	14	10
-1.27	0	14	10
-0.57	0	14	10
-1.72	0	14	10
-0.3	0	14	10
-2.56	0	14	10
-0.81	0	14	10
-1.45	0	14	10
-0.48	0	14	10
-0.72	0	14	10
-0.96	0	14	10
-1.29	0	14	10
-1.53	0	14	10
-0.9	0	14	10
-1.88	1	1	11
-2.47	0	1	11
-2.15	0	1	11
-1.77	0	1	11
-2.18	0	1	11
-2.47	0	1	11
0.37	0	1	11
-2.67	0	1	11
-1.4	0	1	11
-1.86	0	1	11
-1	0	1	11
-1.28	0	1	11
-1.45	0	1	11
-1.81	0	1	11
-1.31	2	2	11
-1	0	2	11
-1.29	0	2	11
-1.3	0	2	11
-0.81	0	2	11
-1.5	0	2	11
-1.57	0	2	11
-1.75	0	2	11
-1.13	0	2	11
-1.31	0	2	11
-1.02	0	2	11
-1.29	0	2	11
-1.4	0	2	11
-1.53	0	2	11
-2.09	1	3	11
-1.65	0	3	11
-1.93	0	3	11
-1.34	0	3	11
-1.9	0	3	11
-2.06	0	3	11
-1.42	0	3	11
-2.33	0	3	11
-1.49	0	3	11
-2.11	0	3	11
-1.59	0	3	11
-2.34	0	3	11
-1.71	0	3	11
-1.87	0	3	11
0.02	1	4	11
-0.85	0	4	11
-1.37	0	4	11
-1.49	0	4	11
-1.02	0	4	11
-2.18	0	4	11
-1.45	0	4	11
-1.51	0	4	11
-1.62	0	4	11
-1.64	0	4	11
-2.49	0	4	11
-2.07	0	4	11
-1.7	0	4	11
-1.18	0	4	11
-1.19	1	5	11
-0.5	0	5	11
-1.46	0	5	11
-1.24	0	5	11
-1.58	0	5	11
-1.75	0	5	11
-1.63	0	5	11
-1.05	0	5	11
-0.91	0	5	11
-0.53	0	5	11
-1.14	0	5	11
-1.09	0	5	11
-0.93	0	5	11
-1.41	0	5	11
-1.15	1	6	11
-2.23	0	6	11
-2.47	0	6	11
-1.33	0	6	11
-2.25	0	6	11
-0.7	0	6	11
-2.16	0	6	11
-1.28	0	6	11
-2.44	0	6	11
-1.34	0	6	11
-0.13	0	6	11
-3.29	0	6	11
-2.03	0	6	11
-2.41	0	6	11
-2.33	0	6	11
-2.02	1	7	11
-1.93	0	7	11
-1.98	0	7	11
-1.37	0	7	11
-2.17	0	7	11
-1.78	0	7	11
-1.71	0	7	11
-1.8	0	7	11
-2.21	0	7	11
-1.08	0	7	11
-2.28	0	7	11
-2.23	0	7	11
-1.66	0	7	11
-1.29	0	7	11
-1.64	0	7	11
-1.84	1	8	11
-1.14	0	8	11
-2.07	0	8	11
-1.49	0	8	11
-1	0	8	11
-0.96	0	8	11
-1.75	0	8	11
-1.47	0	8	11
-1.29	0	8	11
-2.42	0	8	11
-2.34	0	8	11
-2.47	0	8	11
-1.66	0	8	11
-1.26	1	9	11
-2.06	0	9	11
-1.69	0	9	11
-2.51	0	9	11
-0.92	0	9	11
-2.1	0	9	11
-2.32	0	9	11
-1.01	0	9	11
-0.31	0	9	11
-2.3	0	9	11
-1.75	0	9	11
-2.86	0	9	11
-1.26	0	9	11
-2.37	0	9	11
-1.57	0	9	11
-1.17	1	10	11
-1.35	0	10	11
-1.87	0	10	11
-1.53	0	10	11
-2.17	0	10	11
-2.11	0	10	11
-2.51	0	10	11
-1.68	0	10	11
-2.05	0	10	11
-1.56	0	10	11
-1.35	0	10	11
-2.69	0	10	11
-1.29	0	10	11
-1.53	1	11	11
-1.92	0	11	11
-1.99	0	11	11
-1.33	0	11	11
-1.7	0	11	11
-1.42	0	11	11
-1.58	0	11	11
-1.74	0	11	11
-2.09	0	11	11
-1.47	0	11	11
-2.03	0	11	11
-1.76	0	11	11
-1.86	0	11	11
-1.84	1	12	11
-2.02	0	12	11
-0.88	0	12	11
-1.66	0	12	11
-1.88	0	12	11
-0.88	0	12	11
-2.32	0	12	11
-2.1	0	12	11
-2.16	0	12	11
-2.46	0	12	11
-1.77	0	12	11
-1.45	0	12	11
-1.33	0	12	11
-1.6	2	13	11
-1.17	0	13	11
-2.07	0	13	11
-1.77	0	13	11
-1.76	0	13	11
-0.96	0	13	11
-2.28	0	13	11
-1.21	0	13	11
-2.07	0	13	11
-1.51	0	13	11
-1.09	0	13	11
-1.59	0	13	11
-2.22	1	14	11
-1.55	0	14	11
-0.93	0	14	11
-2.4	0	14	11
-2.19	0	14	11
-0.77	0	14	11
-1.51	0	14	11
-1.26	0	14	11
-1.88	0	14	11
-1.59	0	14	11
-1.24	0	14	11
-1.27	1	15	11
-1.07	0	15	11
-1.06	0	15	11
-2.31	0	15	11
-1.44	0	15	11
-0.61	0	15	11
-1.19	0	15	11
-1.43	0	15	11
-1.75	0	15	11
-1.87	0	15	11
-1.97	0	15	11
-0.79	0	15	11
-1.14	0	15	11
-1.86	0	15	11
-1.93	0	15	11
-1.43	1	16	11
-1.36	0	16	11
-2.18	0	16	11
-0.84	0	16	11
-1.35	0	16	11
-2.5	0	16	11
-2.37	0	16	11
-1.42	0	16	11
-2.4	0	16	11
-1.06	0	16	11
-1.63	0	16	11
-1.11	0	16	11
-1.04	0	16	11
-2.36	0	16	11
-1.85	0	16	11
-1.19	1	17	11
-2.32	0	17	11
-2.28	0	17	11
-1.55	0	17	11
-1.08	0	17	11
-0.41	0	17	11
-1.06	0	17	11
-1.32	0	17	11
-2.06	0	17	11
-2.17	0	17	11
-1.27	0	17	11
-0.29	0	17	11
-1.77	0	17	11
-1.77	0	17	11
-2.48	0	17	11
-1.46	1	18	11
-1.96	0	18	11
-2.28	0	18	11
-1.39	0	18	11
-1.44	0	18	11
-0.77	0	18	11
-1.69	0	18	11
-1.99	0	18	11
-1.68	0	18	11
-1.69	0	18	11
-1.39	0	18	11
-1.96	0	18	11
-1.87	0	18	11
-1.3	0	18	11
-1.24	0	18	11
-1	1	19	11
-0.16	0	19	11
-0.46	0	19	11
-0.3	0	19	11
-0.75	0	19	11
-1.4	0	19	11
-1.9	0	19	11
-1.35	0	19	11
-2.44	0	19	11
-0.81	0	19	11
-0.49	0	19	11
-1.51	0	19	11
-0.15	0	19	11
-0.93	1	1	12
-1.45	0	1	12
-1.56	0	1	12
-2.18	0	1	12
-0.85	0	1	12
-1.24	0	1	12
-2.01	0	1	12
-2.94	0	1	12
-0.87	1	2	12
-1.29	0	2	12
-1.29	0	2	12
-0.74	0	2	12
-0.88	0	2	12
-1.06	0	2	12
-0.94	0	2	12
-1.32	0	2	12
-0.64	1	3	12
-0.99	0	3	12
-1.11	0	3	12
-0.81	0	3	12
-0.83	0	3	12
-0.67	0	3	12
-1.18	0	3	12
-0.85	1	4	12
-1.24	0	4	12
-2.18	0	4	12
-0.66	0	4	12
-1.45	0	4	12
-1.97	0	4	12
-0.99	0	4	12
-1.89	0	4	12
-1.28	0	4	12
-0.26	0	4	12
-1.59	1	5	12
-1.49	0	5	12
-1.46	0	5	12
-2.49	0	5	12
-0.98	0	5	12
-2.37	0	5	12
-1.07	0	5	12
-2.51	0	5	12
-1.94	0	5	12
-2.13	0	5	12
-1.89	0	5	12
-2.29	0	5	12
-1.6	1	6	12
-1.12	0	6	12
-0.91	0	6	12
-1.64	0	6	12
-1.07	0	6	12
-1.36	0	6	12
-2	0	6	12
-1.63	1	7	12
-1.14	0	7	12
-1.32	0	7	12
-1.06	0	7	12
-1.3	0	7	12
-1.04	1	8	12
-0.77	0	8	12
0.13	0	8	12
-1.33	0	8	12
-0.85	0	8	12
-0.7	0	8	12
-1.25	0	8	12
-1.73	1	9	12
-1.45	0	9	12
-1.63	0	9	12
-1.68	0	9	12
-1.53	0	9	12
-1.57	0	9	12
-1.55	0	9	12
-1.6	0	9	12
-1.07	1	10	12
-0.96	0	10	12
-0.67	0	10	12
-0.47	0	10	12
-0.46	0	10	12
-1.44	0	10	12
-0.64	0	10	12
-0.6	0	10	12
-0.72	1	11	12
-1.42	0	11	12
-1.42	0	11	12
-1.5	0	11	12
-1.79	0	11	12
-1.84	0	11	12
-1.76	0	11	12
-1.72	0	11	12
-0.84	0	11	12
-0.84	0	11	12
-1.05	1	12	12
-0.69	0	12	12
-1.91	0	12	12
-1.42	0	12	12
-1.75	0	12	12
-1.53	0	12	12
-0.68	0	12	12
-0.73	0	12	12
-0.72	1	13	12
-2.38	0	13	12
-0.97	0	13	12
-1.24	0	13	12
-2.55	0	13	12
-2.39	0	13	12
-1.12	0	13	12
-2.37	0	13	12
-2.07	0	13	12
-1.95	0	13	12
-2.13	0	13	12
-2.55	0	13	12
-0.98	0	13	12
-2.11	1	14	12
-1.44	0	14	12
-1.11	0	14	12
-1.03	0	14	12
-0.53	0	14	12
-1.13	0	14	12
-2.18	0	14	12
-1.45	0	14	12
-2.44	0	14	12
-1.72	0	14	12
-0.99	0	14	12
-1.76	0	14	12
-1.47	1	15	12
-1.56	0	15	12
-1.63	0	15	12
-1.75	0	15	12
-1.56	0	15	12
-1.56	0	15	12
-1.76	0	15	12
-1.49	0	15	12
-1.15	1	16	12
-1.69	0	16	12
-1.98	0	16	12
-1.3	0	16	12
-0.79	0	16	12
-1.5	0	16	12
-1.27	0	16	12
-1.03	0	16	12
-1.05	0	16	12
-1.68	0	16	12
-1.68	1	17	12
-1.05	0	17	12
-0.82	0	17	12
-1.31	0	17	12
-1.86	0	17	12
-2.13	0	17	12
-1.72	0	17	12
-1.04	0	17	12
-0.86	1	18	12
-1.45	0	18	12
-0.68	0	18	12
-1.61	0	18	12
-1.07	0	18	12
-0.41	0	18	12
-0.89	0	18	12
-1.74	0	18	12
-1.34	0	18	12
-0.92	0	18	12
-1.33	1	19	12
-0.94	0	19	12
-2.18	0	19	12
-2.44	0	19	12
-1.81	0	19	12
-1.14	0	19	12
-2.06	0	19	12
-1.86	0	19	12
-2.73	0	19	12
-1.42	0	19	12
-1.75	0	19	12
-1.42	0	19	12
0.02	1	20	12
-2.4	0	20	12
-2.51	0	20	12
-1.76	0	20	12
-2.8	0	20	12
-1.14	0	20	12
-2.35	0	20	12
-2.47	0	20	12
-1.26	0	20	12
-2.06	0	20	12
-1.26	0	20	12
-1.94	0	20	12
-3.16	0	20	12
-1.87	0	20	12
-2.2	0	20	12
-2.43	0	20	12
-1.6	0	20	12
-2.58	0	20	12
-1.17	1	21	12
-1.39	0	21	12
-0.93	0	21	12
-1.64	0	21	12
-1.29	0	21	12
-1.47	0	21	12
-1.06	0	21	12
-0.8	1	22	12
-0.8	0	22	12
-1.06	0	22	12
-1.17	0	22	12
-0.85	0	22	12
-0.89	0	22	12
-0.9	0	22	12
-0.84	1	23	12
-1.46	0	23	12
-1.66	0	23	12
-1.94	0	23	12
-1.32	0	23	12
-1.34	0	23	12
-1.09	0	23	12
-1.8	0	23	12
-1.71	1	24	12
-2.5	0	24	12
-2.52	0	24	12
-1.25	0	24	12
-2.87	0	24	12
-2.34	0	24	12
-2.31	0	24	12
-0.68	0	24	12
-1.01	0	24	12
-2.12	0	24	12
-1.72	0	24	12
-2.9	0	24	12
-0.53	0	24	12
-1.75	0	24	12
-1.84	0	24	12
-0.79	0	24	12
-1.25	0	24	12
-1.32	0	24	12
-0.33	1	25	12
-1.25	0	25	12
-0.79	0	25	12
-1.84	0	25	12
-1.81	0	25	12
-1.49	0	25	12
-1.72	0	25	12
-0.79	0	25	12
-1.99	0	25	12
-1	0	25	12
-0.81	0	25	12
-1.03	0	25	12
-1.31	1	26	12
-1.91	0	26	12
-1.37	0	26	12
-0.32	0	26	12
-0.74	0	26	12
-0.84	0	26	12
-0.96	0	26	12
-1.78	0	26	12
-0.71	0	26	12
-1.3	0	26	12
-1.65	2	27	12
-0.3	0	27	12
-0.23	0	27	12
-1.01	1	28	12
-2.31	0	28	12
-0.5	0	28	12
-0.22	0	28	12
-2.28	0	28	12
-0.52	0	28	12
-2.41	0	28	12
-2.5	0	28	12
-0.28	0	28	12
-0.79	0	28	12
-2	1	29	12
-2.14	0	29	12
-1.85	0	29	12
-2.19	0	29	12
-2.07	0	29	12
-1.82	1	30	12
-1.96	0	30	12
-2.18	0	30	12
-1.56	0	30	12
-1.75	0	30	12
-1.32	0	30	12
-1.96	0	30	12
-1.62	0	30	12
-1.67	0	30	12
-1.88	0	30	12
-2.09	0	30	12
-1.82	0	30	12
-1.51	0	30	12
-1.08	1	31	12
-1.41	0	31	12
-1.96	0	31	12
-0.71	0	31	12
-0.45	0	31	12
-1.1	0	31	12
-1.42	0	31	12
-1.18	1	32	12
-0.73	0	32	12
-1.64	0	32	12
-0.26	0	32	12
-0.74	0	32	12
-1.81	1	33	12
-1.94	0	33	12
-1.44	0	33	12
-1.36	0	33	12
-1.65	0	33	12
-1.69	0	33	12
-2.1	0	33	12
-1.72	1	1	13
-0.68	0	1	13
-0.79	0	1	13
-1.94	0	1	13
-2.56	0	1	13
-1.02	0	1	13
-2.01	0	1	13
-2.44	0	1	13
-0.3	0	1	13
-2.17	0	1	13
-1.83	0	1	13
-2.94	0	1	13
-1.84	0	1	13
-2.19	1	2	13
-1.52	0	2	13
-2.56	0	2	13
-1.48	0	2	13
-1.61	0	2	13
-0.79	0	2	13
-1.49	0	2	13
-2.21	0	2	13
-2.37	0	2	13
-2.22	0	2	13
-2.24	0	2	13
-2.95	0	2	13
-1.81	2	3	13
-1.04	0	3	13
-1.15	0	3	13
-1.81	0	3	13
-1.27	0	3	13
-2.27	0	3	13
-2.38	0	3	13
-1.54	0	3	13
-1.66	0	3	13
-1.28	0	3	13
-1.33	0	3	13
-1.92	0	3	13
-2.34	2	4	13
-1.18	0	4	13
-1.75	0	4	13
-1.6	0	4	13
-2.12	0	4	13
-2.48	0	4	13
-1.13	0	4	13
-0.96	0	4	13
-2.64	0	4	13
-1.4	0	4	13
-2.37	0	4	13
-2	0	4	13
-1.95	0	4	13
-0.82	1	5	13
-2.19	0	5	13
-1.98	0	5	13
-0.41	0	5	13
-2.17	0	5	13
-2.28	0	5	13
-1.22	0	5	13
-1.22	0	5	13
-2.07	0	5	13
-2.11	0	5	13
-1.9	0	5	13
-2.02	0	5	13
-2.72	0	5	13
-1.83	1	6	13
-2.43	0	6	13
-2.52	0	6	13
-1.37	0	6	13
-2.28	0	6	13
-2.11	0	6	13
-2.67	0	6	13
-2.67	0	6	13
-1.87	0	6	13
-1.75	0	6	13
-2.55	0	6	13
-1.78	0	6	13
-2.53	0	6	13
-1.07	1	7	13
0.15	0	7	13
-2.36	0	7	13
-1.18	0	7	13
-0.49	0	7	13
-1.4	0	7	13
-1.54	0	7	13
-1.59	0	7	13
-2.38	1	8	13
-1.37	0	8	13
-2.06	0	8	13
-1.37	0	8	13
-2.51	0	8	13
-2.06	0	8	13
-2.46	0	8	13
-2.34	0	8	13
-1.27	0	8	13
-2.4	0	8	13
-1.34	0	8	13
-3.08	0	8	13
-2.07	0	8	13
-1.57	1	9	13
-1.93	0	9	13
-1.73	0	9	13
-1.83	0	9	13
-1.74	0	9	13
-1.77	0	9	13
-1.17	0	9	13
-1.94	0	9	13
-1.75	0	9	13
-1.52	0	9	13
-1.43	0	9	13
-0.47	1	10	13
-1.26	0	10	13
-1.94	0	10	13
-1.28	0	10	13
-1.9	0	10	13
-0.8	0	10	13
-1.38	0	10	13
-1.75	0	10	13
-1.8	0	10	13
-2.4	0	10	13
-1.8	0	10	13
-1.61	0	10	13
-1.9	0	10	13
-1.4	1	11	13
-1.67	0	11	13
-1.4	0	11	13
-2.03	0	11	13
-1.92	0	11	13
-2.06	0	11	13
-2.37	0	11	13
-1.81	0	11	13
-1.17	0	11	13
-1.98	0	11	13
-2.37	0	11	13
-1.85	0	11	13
-2.24	0	11	13
-1.31	1	12	13
-1.33	0	12	13
-1.06	0	12	13
-0.79	0	12	13
-1.08	0	12	13
-1.18	0	12	13
-1.44	0	12	13
-1.68	0	12	13
-1.6	0	12	13
-2.47	0	12	13
-0.94	0	12	13
-1.63	0	12	13
-1.35	0	12	13
-0.91	1	13	13
-0.63	0	13	13
-2.28	0	13	13
-1.5	0	13	13
0.18	0	13	13
-2.34	0	13	13
-2.42	0	13	13
0.21	0	13	13
-2.92	0	13	13
-1.52	1	14	13
-1.87	0	14	13
-2.28	0	14	13
-2.32	0	14	13
-1.84	0	14	13
-2.44	0	14	13
-2.18	0	14	13
-1.9	0	14	13
-1.98	0	14	13
-1.96	0	14	13
-2.18	0	14	13
-2.12	0	14	13
-2.06	0	14	13
-1.65	1	15	13
-1.59	0	15	13
-1.75	0	15	13
-1.32	0	15	13
-2.32	0	15	13
-1.84	0	15	13
-2.18	0	15	13
-2.28	0	15	13
-2.02	0	15	13
-2.1	0	15	13
-2.18	0	15	13
-2.16	0	15	13
-2.27	0	15	13
-1.44	1	16	13
-0.79	0	16	13
-2.12	0	16	13
-2.18	0	16	13
-1.93	0	16	13
-1.29	0	16	13
-1.98	0	16	13
-2.06	0	16	13
-2.37	0	16	13
-0.79	0	16	13
-2.4	0	16	13
-2.32	0	16	13
-2.12	0	16	13
-1.52	1	17	13
-2.38	0	17	13
-1.7	0	17	13
-1.4	0	17	13
-2.18	0	17	13
-1.98	0	17	13
-2.34	0	17	13
-1.71	0	17	13
-2.18	0	17	13
-1.49	0	17	13
-0.79	0	17	13
-2.13	0	17	13
-1.98	0	17	13
-1.75	1	18	13
-1.94	0	18	13
-2.18	0	18	13
-2.21	0	18	13
-1.96	0	18	13
-1.97	0	18	13
-1.19	0	18	13
[truncated: 2,715 more rows]
